# Supplementary material for: Genome-Wide Placental Gene Methylations in Gestational Diabetes Mellitus, Fetal Growth and Metabolic Health Biomarkers in Cord Blood
Source: Front Endocrinol (Lausanne). 2022 May 26;13:875180. doi: 10.3389/fendo.2022.875180 (PMC9204344; doi:10.3389/fendo.2022.875180)
Supplement: Supplementary file 1 [file DataSheet_1.zip]

Archive with 4 entries (4 files):
- Appendix - Methodology in the pyrosequencing study.DOCX
- Supplementary Figures_ S1_S2.DOCX
- Supplementary Tables_S1_S2_S4_S6.DOCX
- Supplementary Tables_S3_S5_S7.XLSX
