# Supplementary material for: Genome-Wide Placental Gene Methylations in Gestational Diabetes Mellitus, Fetal Growth and Metabolic Health Biomarkers in Cord Blood
Source: Front Endocrinol (Lausanne). 2022 May 26;13:875180. doi: 10.3389/fendo.2022.875180 (PMC9204344; doi:10.3389/fendo.2022.875180)
Supplement: Supplementary file 1 [file DataSheet_1.zip › Supplementary Tables_S3_S5_S7.XLSX]

## Sheet: Table S3
Table S3. Differentially methylated positions (DMP) in placental DNAs in GDM vs control groups
Chr	Pos	probeID	UCSC_RefGene_Name	UCSC_RefGene_Group	logFC	AveExpr	t	P.Value	adj.P.Val	B	avg_gdm	avg_con	deltabeta
chr4	113442251	cg05024939			1.43848	-3.26056	6.08932	1.54e-07	0.00705005	6.89537	0.157106	0.0707667	0.0863388
chr10	118032033	cg06039355	GFRA1;GFRA1;GFRA1	5'UTR;TSS1500;5'UTR	1.40683	-0.78301	6.08737	1.55e-07	0.00705005	6.88927	0.441341	0.320981	0.12036
chr5	92359386	cg17943876			0.773021	-0.00709983	6.05249	1.76e-07	0.00705005	6.77998	0.551809	0.445064	0.106745
chr17	31769176	cg01670409	ASIC2	Body	-0.903365	2.04893	-6.04188	1.82e-07	0.00705005	6.74674	0.767171	0.823805	-0.0566337
chr1	169291016	cg16468828	NME7;NME7;NME7	Body;Body;Body	0.452052	0.618763	5.97104	2.35e-07	0.00705005	6.52492	0.635163	0.57348	0.0616828
chr3	80819383	cg06295987			2.16968	-2.06162	5.96625	2.39e-07	0.00705005	6.50991	0.322846	0.140078	0.182768
chr22	48310798	cg12238428			-0.934261	0.737572	-5.87201	3.36e-07	0.0080558	6.21515	0.587373	0.649369	-0.0619961
chr1	34052087	cg19081259	CSMD2;CSMD2;CSMD2;CSMD2	ExonBnd;ExonBnd;Body;Body	-1.16075	1.76183	-5.78751	4.54e-07	0.00814986	5.95118	0.709934	0.804696	-0.0947617
chr2	128422715	cg19326543	LIMS2;LIMS2;LIMS2;LIMS2	Body;Body;TSS1500;5'UTR	0.841968	1.19511	5.76453	4.93e-07	0.0085107	5.87947	0.726689	0.652207	0.0744814
chr11	8133258	cg16484162	RIC3;RIC3	Body;Body	0.646009	1.58995	5.72527	5.67e-07	0.00888974	5.75702	0.772253	0.718855	0.0533977
chr4	90582316	cg00810717			-0.652401	0.367342	-5.719	5.8e-07	0.00888974	5.73747	0.524459	0.599154	-0.0746947
chr2	179915033	cg04194185	CCDC141	TSS1500	0.435247	1.41013	5.71613	5.86e-07	0.00888974	5.72853	0.750345	0.697688	0.0526567
chr18	32129220	cg25390223	DTNA;DTNA;DTNA;DTNA	5'UTR;5'UTR;5'UTR;5'UTR	1.44026	1.08885	5.68821	6.47e-07	0.00926287	5.64153	0.71183	0.609015	0.102815
chr13	29597851	cg23509128	MTUS2	TSS1500	-0.377402	-0.0862652	-5.67948	6.68e-07	0.00926287	5.61435	0.459369	0.511255	-0.0518858
chr14	22293513	cg26294917			1.14795	-2.94162	5.67276	6.84e-07	0.00926287	5.59342	0.151716	0.100809	0.0509077
chr7	157695878	cg02041981	PTPRN2;PTPRN2;PTPRN2	Body;Body;Body	-1.66608	4.21229	-5.63827	7.73e-07	0.00945557	5.48606	0.902803	0.962908	-0.0601055
chr12	114088832	cg24118713			-1.10757	1.22204	-5.6203	8.24e-07	0.00982664	5.43016	0.634413	0.740827	-0.106414
chr7	32332956	cg19502018	PDE1C	Body	-0.901215	0.864531	-5.57298	9.75e-07	0.0106157	5.28306	0.583488	0.694735	-0.111247
chr5	92275387	cg21937916			0.79548	-0.834385	5.53435	1.12e-06	0.0115923	5.16314	0.413729	0.317538	0.0961909
chr12	127873774	cg13042094			-0.687041	-0.93572	-5.51431	1.2e-06	0.0115923	5.10096	0.308145	0.38549	-0.0773448
chr18	10785061	cg18062616	PIEZO2	Body	0.803189	-0.463173	5.50552	1.24e-06	0.0115923	5.0737	0.460572	0.386691	0.0738814
chr14	105541942	cg05972754			-0.529155	-0.443434	-5.50282	1.25e-06	0.0115923	5.06533	0.396399	0.454619	-0.0582199
chr11	29327844	cg26852437			-1.11813	0.789785	-5.48771	1.32e-06	0.0115923	5.0185	0.561435	0.689754	-0.128319
chr9	32627969	cg18340614			-1.66292	1.08309	-5.48037	1.35e-06	0.0116922	4.99577	0.605445	0.709708	-0.104263
chr12	108523395	cg01097881	WSCD2	TSS200	-2.93085	-1.83189	-5.46037	1.45e-06	0.0121316	4.93381	0.250147	0.362418	-0.112271
chr7	6699526	cg21103316			-0.457758	-1.10861	-5.4472	1.52e-06	0.0124015	4.89303	0.291254	0.348492	-0.0572376
chr2	116497337	cg05581275	DPP10;DPP10;DPP10;DPP10;DPP10	Body;Body;Body;Body;Body	-1.19571	-0.983562	-5.44488	1.54e-06	0.0124015	4.88586	0.290871	0.40563	-0.114759
chr10	118031654	cg27034576	GFRA1;GFRA1;GFRA1;GFRA1	5'UTR;5'UTR;5'UTR;1stExon	1.04581	-1.39395	5.41863	1.68e-06	0.0125917	4.80464	0.327634	0.246891	0.0807439
chr5	92585832	cg22457631			1.03345	0.691212	5.39589	1.83e-06	0.012899	4.73436	0.659944	0.561268	0.0986752
chr20	1550119	cg11330406	SIRPB1;SIRPB1	Body;Body	0.430717	0.206162	5.39535	1.83e-06	0.012899	4.73271	0.561931	0.508435	0.0534966
chr2	62104241	cg12168100	CCT4;CCT4	Body;Body	0.51678	1.16827	5.38863	1.87e-06	0.012899	4.71195	0.720582	0.655512	0.0650705
chr6	152492469	cg18051234	MIR3163;SYNE1;SYNE1	Body;Body;Body	-0.665897	1.4349	-5.38364	1.91e-06	0.012899	4.69654	0.689375	0.760174	-0.0707997
chr5	92172941	cg24185418			-1.00055	1.76371	-5.33604	2.25e-06	0.014339	4.54964	0.723232	0.797234	-0.0740016
chr5	141132593	cg25223623			-0.671076	-0.0654238	-5.3255	2.34e-06	0.0146353	4.51716	0.441429	0.536556	-0.0951273
chr5	92588100	cg13406601			0.863575	1.6353	5.29599	2.6e-06	0.0147689	4.42626	0.776845	0.715272	0.0615722
chr12	108523403	cg13236378	WSCD2	TSS200	-2.73558	-2.11529	-5.28944	2.66e-06	0.0147711	4.40609	0.221007	0.314037	-0.093029
chr12	108523463	cg26373942	WSCD2	TSS200	-1.84411	-2.57347	-5.22667	3.31e-06	0.0164122	4.21314	0.145749	0.217995	-0.0722468
chr19	49775578	cg22995081			-0.627932	0.619865	-5.22238	3.36e-06	0.0164974	4.19997	0.558266	0.64745	-0.0891839
chr12	108523409	cg05062612	WSCD2	TSS200	-2.75106	-2.36197	-5.21926	3.4e-06	0.0165169	4.19039	0.203999	0.289316	-0.0853175
chr12	108523472	cg06326926	WSCD2	TSS200	-1.40662	-2.19814	-5.20386	3.59e-06	0.0166318	4.14315	0.174026	0.237332	-0.063306
chr5	92414398	cg18783429			0.765424	-1.10569	5.19924	3.64e-06	0.0166318	4.129	0.364642	0.283385	0.081257
chr16	34545978	cg11661326			-1.19372	2.32675	-5.18762	3.8e-06	0.0166319	4.09337	0.765408	0.867198	-0.10179
chr16	89139048	cg10217183			0.667707	-0.470863	5.18382	3.85e-06	0.0166319	4.08172	0.461871	0.380578	0.0812929
chr5	92405185	cg21021281			1.00509	1.29713	5.18094	3.88e-06	0.0166319	4.0729	0.747824	0.646897	0.100927
chr2	116601613	cg16863522	DPP10;DPP10	3'UTR;3'UTR	-2.06911	-0.994521	-5.12106	4.79e-06	0.0174213	3.88967	0.274144	0.453905	-0.179762
chr19	50960264	cg08359761	MYBPC2	Body	-0.677543	-0.442559	-5.11076	4.96e-06	0.0176623	3.85823	0.37676	0.475047	-0.0982861
chr5	92275335	cg19564029			0.702257	-0.683571	5.08714	5.39e-06	0.0186177	3.78612	0.432291	0.344863	0.0874284
chr4	107958805	cg17010273	DKK2	TSS1500	1.35453	-1.45876	5.08703	5.39e-06	0.0186177	3.78577	0.373366	0.204512	0.168854
chr15	27111440	cg00796569	GABRA5;GABRA5	TSS1500;TSS1500	1.0055	-0.083662	5.06397	5.84e-06	0.0197635	3.71547	0.530127	0.442657	0.0874706
chr12	133020327	cg00912164			-0.746807	0.610221	-5.03959	6.36e-06	0.0206726	3.64122	0.571693	0.627916	-0.056223
chr12	45049153	cg06834431	NELL2;NELL2;NELL2;NELL2;NELL2	Body;Body;Body;Body;Body	0.26749	0.669349	5.02219	6.75e-06	0.0214032	3.5883	0.639261	0.585813	0.0534476
chr14	52190796	cg09376996	FRMD6;FRMD6;FRMD6;FRMD6	Body;Body;Body;Body	0.5632	0.978494	4.98923	7.57e-06	0.0227466	3.48817	0.692655	0.627699	0.0649567
chr1	118277600	cg22518204			0.473962	0.864697	4.98508	7.68e-06	0.0227466	3.47557	0.671893	0.614663	0.0572301
chr5	92717190	cg24677863			1.2302	2.47705	4.97417	7.98e-06	0.0232953	3.44247	0.865153	0.79449	0.0706627
chr3	175988736	cg12612154			0.869796	1.84134	4.97088	8.07e-06	0.0232953	3.4325	0.794954	0.735677	0.0592772
chr1	55505148	cg25957967	PCSK9	TSS200	-1.32292	-2.91589	-4.96587	8.21e-06	0.0234619	3.41729	0.113687	0.165347	-0.0516599
chr5	141014523	cg09637356	HDAC3;HDAC3	Body;ExonBnd	0.483875	1.33443	4.96184	8.32e-06	0.0234619	3.40509	0.740733	0.684345	0.0563885
chr16	51187750	cg09234672			0.95176	-0.693229	4.96165	8.33e-06	0.0234619	3.4045	0.440795	0.335654	0.105141
chr14	35550189	cg00835758	LOC101927178;FAM177A1;FAM177A1;FAM177A1	TSS200;Body;Body;Body	0.951867	0.838081	4.95434	8.54e-06	0.023757	3.38237	0.678073	0.597593	0.0804798
chr9	138914526	cg15344596	NACC2	Body	-1.77871	3.63328	-4.95121	8.63e-06	0.023757	3.37288	0.85854	0.934112	-0.0755717
chr1	12184574	cg20978923	TNFRSF8;TNFRSF8	Body;TSS1500	-0.792924	0.849959	-4.94224	8.91e-06	0.0239781	3.3457	0.610285	0.662532	-0.0522467
chr22	27110227	cg11423008	MIATNB	Body	1.43863	1.38408	4.92997	9.29e-06	0.024139	3.30858	0.775498	0.626894	0.148604
chr13	81586415	cg08549416			0.587156	-0.246039	4.92435	9.47e-06	0.024139	3.29159	0.492013	0.424999	0.0670143
chr9	117049185	cg03484259	COL27A1	Body	-0.483363	0.948655	-4.92365	9.5e-06	0.024139	3.28947	0.626702	0.683909	-0.0572073
chr6	69346003	cg13045310	BAI3	5'UTR	0.86235	-2.17337	4.90918	9.98e-06	0.024699	3.24571	0.242591	0.153497	0.0890944
chr15	38113161	cg18584162			0.704751	-1.4158	4.90546	1.01e-05	0.024699	3.23447	0.312425	0.247265	0.06516
chr4	76440715	cg18508824	RCHY1;RCHY1;RCHY1;RCHY1;RCHY1;RCHY1;RCHY1;RCHY1;RCHY1;RCHY1;THAP6	TSS1500;TSS1500;TSS1500;TSS1500;TSS1500;TSS1500;TSS1500;TSS1500;TSS1500;TSS1500;Body	0.425299	1.33347	4.89587	1.05e-05	0.0251604	3.20551	0.73966	0.687364	0.0522962
chr2	95660093	cg01847596			0.396805	0.411903	4.8887	1.07e-05	0.0253785	3.18386	0.596153	0.544133	0.0520196
chr19	34290298	cg08420232	KCTD15;KCTD15;KCTD15	5'UTR;5'UTR;5'UTR	-0.708635	1.40946	-4.877	1.12e-05	0.0256635	3.14857	0.68489	0.750294	-0.065404
chr11	114466093	cg21833776	FAM55D;FAM55D	5'UTR;5'UTR	0.779145	-0.152733	4.8662	1.16e-05	0.0259908	3.11599	0.508234	0.441178	0.067056
chr4	132984188	cg22660609			0.792365	2.0215	4.85633	1.2e-05	0.0260658	3.08625	0.828354	0.755182	0.0731715
chr8	62052409	cg21664504			-1.20744	-2.18656	-4.85604	1.2e-05	0.0260658	3.08537	0.170037	0.24147	-0.0714326
chr2	51259807	cg13594075	NRXN1;NRXN1	TSS200;TSS200	-1.47335	-0.21649	-4.83715	1.28e-05	0.026227	3.02851	0.411471	0.525568	-0.114097
chr4	176826907	cg08815506	GPM6A;GPM6A	5'UTR;Body	0.812258	1.7953	4.82937	1.31e-05	0.026227	3.00511	0.801515	0.732851	0.068664
chr17	72363634	cg03803009	GPR142	TSS200	-0.597036	-1.15076	-4.82706	1.32e-05	0.026227	2.99817	0.284728	0.346494	-0.0617655
chr1	221555045	cg12127048			-0.65659	0.768383	-4.81833	1.36e-05	0.0262988	2.9719	0.587106	0.665094	-0.0779881
chr11	132227828	cg07094521			0.613122	-0.150715	4.80801	1.41e-05	0.0267672	2.94092	0.513085	0.435979	0.0771066
chr1	48458370	cg01883528	TRABD2B	Body	-0.423201	0.298739	-4.78104	1.55e-05	0.0277096	2.85997	0.51277	0.588611	-0.0758412
chr3	143143000	cg24648682	SLC9A9	Body	0.524624	1.56308	4.77788	1.57e-05	0.0277096	2.85051	0.772029	0.712888	0.059141
chr16	86072812	cg08653348			-0.435457	-0.947278	-4.77585	1.58e-05	0.0277096	2.84442	0.31677	0.373538	-0.0567686
chr2	9699590	cg10558003			-0.463183	1.4683	-4.76531	1.64e-05	0.0277096	2.81283	0.704829	0.757811	-0.0529814
chr9	129233076	cg00390215	MVB12B	Body	0.559694	0.264652	4.75932	1.67e-05	0.0277096	2.79492	0.580145	0.509053	0.0710928
chr19	51466702	cg25982717	KLK6;KLK6;KLK6	Body;Body;5'UTR	-0.438018	-0.106874	-4.75869	1.67e-05	0.0277096	2.79303	0.456119	0.507381	-0.0512614
chr4	178102534	cg10104921			-0.737882	0.261495	-4.7577	1.68e-05	0.0277096	2.79005	0.49131	0.595699	-0.104389
chr1	2828198	cg15515265			-0.57526	-0.0828949	-4.75706	1.68e-05	0.0277096	2.78814	0.446928	0.524792	-0.0778646
chr12	108523054	cg13713677	WSCD2	TSS200	-2.84923	-2.30286	-4.75634	1.69e-05	0.0277096	2.78599	0.181605	0.333661	-0.152056
chr11	92045318	cg06813695			0.915445	3.25783	4.75581	1.69e-05	0.0277096	2.7844	0.922414	0.86709	0.055324
chr12	93538905	cg24453080	LOC643339	Body	-0.249007	-0.0801892	-4.74216	1.77e-05	0.0281402	2.74354	0.459664	0.513018	-0.0533541
chr21	25966596	cg08664343			-1.11249	0.814177	-4.73569	1.81e-05	0.028248	2.72421	0.562766	0.692798	-0.130032
chr20	10198044	cg11355215	SNAP25;SNAP25	TSS1500;TSS1500	-1.32257	-3.1498	-4.73141	1.84e-05	0.028248	2.71141	0.0938195	0.147061	-0.0532415
chr13	48391043	cg13818075			0.465814	0.628987	4.72828	1.86e-05	0.028248	2.70207	0.632256	0.579355	0.0529007
chr4	32163205	cg14411211			1.31082	-2.17505	4.7093	1.98e-05	0.0294192	2.6454	0.243928	0.158221	0.0857067
chr11	20691341	cg04261192	NELL1;NELL1	Body;Body	1.13884	-1.91364	4.70229	2.03e-05	0.0297767	2.62447	0.278367	0.177522	0.100844
chr2	177016899	cg09981233	HOXD4	Body	-0.678718	0.0703568	-4.696	2.07e-05	0.0301242	2.60573	0.474782	0.549274	-0.0744922
chr12	48875378	cg16023065	C12orf54	TSS1500	-0.650844	1.71222	-4.69373	2.09e-05	0.0301258	2.59897	0.730026	0.791043	-0.0610169
chr11	31827593	cg09382096	PAX6;PAX6;PAX6	Body;Body;Body	0.843351	-1.38618	4.69219	2.1e-05	0.0301589	2.59438	0.333584	0.241588	0.0919969
chr8	78310503	cg04831599			-0.72436	-0.413119	-4.68969	2.12e-05	0.030281	2.58692	0.377358	0.485961	-0.108602
chr12	132942415	cg21446946			-0.760245	1.76203	-4.66641	2.29e-05	0.0314368	2.51761	0.732912	0.796917	-0.0640053
chr12	108522704	cg12728312	WSCD2	TSS1500	-0.608687	0.104894	-4.6647	2.3e-05	0.0314368	2.51251	0.480459	0.555338	-0.0748785
chr5	52664536	cg24874166			0.467904	-1.18431	4.63428	2.55e-05	0.0330329	2.42214	0.335646	0.282288	0.053358
chr3	80819488	cg21735741			1.01488	-1.72458	4.63267	2.57e-05	0.0330329	2.41736	0.290151	0.201915	0.0882367
chr6	147997017	cg04044598			-0.709349	-0.321275	-4.63216	2.57e-05	0.0330329	2.41583	0.408089	0.484371	-0.0762811
chr1	991708	cg13439946			-0.557406	1.1713	-4.62753	2.61e-05	0.0330788	2.40212	0.662409	0.715388	-0.0529787
chr18	70417732	cg12560256	NETO1;NETO1	Body;Body	0.646109	-1.92731	4.61972	2.68e-05	0.0332442	2.37896	0.241715	0.188169	0.053546
chr2	115336559	cg16516973	DPP10	Body	-0.698721	-0.135769	-4.61723	2.71e-05	0.0332442	2.37157	0.444128	0.510794	-0.0666659
chr2	115920764	cg05667379	DPP10;DPP10	Body;Body	1.76792	-2.81933	4.61556	2.72e-05	0.0332442	2.36663	0.191793	0.128586	0.0632067
chr22	27094482	cg07281538	MIATNB	Body	1.65949	3.21688	4.61545	2.72e-05	0.0332442	2.36628	0.91376	0.821576	0.092184
chr6	102326919	cg23666299	GRIK2;GRIK2;GRIK2	Body;Body;Body	-0.588086	-1.17843	-4.61386	2.74e-05	0.0332442	2.36157	0.273306	0.349565	-0.0762583
chr1	232285416	cg19079253			-0.647405	-0.146766	-4.61168	2.76e-05	0.0332606	2.35511	0.439608	0.512188	-0.07258
chr14	42075554	cg02454806	LRFN5	TSS1500	-0.466132	0.682754	-4.60825	2.79e-05	0.0334877	2.34495	0.588514	0.639362	-0.0508485
chr5	92744116	cg04098829			0.966595	1.06915	4.60753	2.8e-05	0.0334877	2.34283	0.710881	0.61892	0.0919616
chr10	133000405	cg11935812	TCERG1L	Body	-1.29446	2.73964	-4.59342	2.93e-05	0.0339164	2.30104	0.805974	0.893423	-0.087449
chr12	50311202	cg05401617	LOC101927292	Body	-0.409549	0.164452	-4.58956	2.97e-05	0.0341169	2.28962	0.499538	0.55632	-0.0567812
chr5	92684993	cg18841085			1.00046	1.64477	4.57854	3.08e-05	0.034726	2.25706	0.779561	0.705959	0.0736014
chr8	93276042	cg16130075			-1.04961	1.8269	-4.57485	3.12e-05	0.034763	2.24615	0.740286	0.792206	-0.0519196
chr20	44778076	cg02396020			-0.805539	0.964455	-4.57338	3.14e-05	0.034763	2.24181	0.612095	0.697183	-0.0850883
chr4	47792640	cg17386451	CORIN;CORIN;CORIN	Body;Body;Body	-0.758129	1.08543	-4.55317	3.36e-05	0.0357778	2.18212	0.645318	0.700427	-0.0551092
chr19	4535582	cg02593507	PLIN5	TSS1500	-0.622421	-1.40711	-4.55192	3.37e-05	0.0357778	2.17845	0.242742	0.316587	-0.0738449
chr1	169394524	cg06783102	C1orf114	5'UTR	-0.633133	0.900221	-4.55011	3.39e-05	0.0357778	2.1731	0.610089	0.682104	-0.0720158
chr4	32004662	cg05041928	LOC102723828	Body	-1.36899	0.837065	-4.54178	3.49e-05	0.0362984	2.14855	0.560909	0.696857	-0.135948
chr1	67600547	cg17833169			-0.897545	-0.134408	-4.53697	3.55e-05	0.0362984	2.13438	0.431425	0.527111	-0.0956856
chr2	13022157	cg25790078			1.00425	3.36598	4.51986	3.76e-05	0.0372173	2.084	0.922265	0.872043	0.0502219
chr9	75612556	cg17283088			0.322947	0.504283	4.51391	3.83e-05	0.0373265	2.06651	0.61552	0.554923	0.0605972
chr20	58251659	cg08481633	PHACTR3;PHACTR3;PHACTR3;PHACTR3	TSS200;5'UTR;Body;Body	1.07403	2.33323	4.51073	3.87e-05	0.0373265	2.05717	0.851741	0.786114	0.0656269
chr1	55505180	cg09072162	PCSK9	TSS200	-1.15513	-2.23472	-4.51048	3.88e-05	0.0373265	2.05642	0.162006	0.229544	-0.0675374
chr7	128482976	cg26389871	FLNC;FLNC	Body;Body	-0.519258	1.5997	-4.50998	3.88e-05	0.0373265	2.05494	0.717959	0.776378	-0.0584191
chr5	92641165	cg27348779			0.870562	1.39917	4.50922	3.89e-05	0.0373265	2.05273	0.758308	0.66533	0.0929771
chr5	92679522	cg15777575			0.554423	-0.183058	4.50845	3.9e-05	0.0373265	2.05046	0.501504	0.437031	0.0644734
chr6	32063553	cg18460422	TNXB	Body	-0.773579	-1.78423	-4.50796	3.91e-05	0.0373265	2.04903	0.206178	0.261582	-0.0554039
chr11	122246962	cg06679232			0.390487	-0.272836	4.50633	3.93e-05	0.0373265	2.04422	0.485264	0.421706	0.0635583
chr8	57359908	cg27531336	PENK;PENK	TSS1500;TSS1500	-1.11691	-0.949069	-4.50531	3.95e-05	0.0373444	2.04123	0.2757	0.433118	-0.157418
chr13	53776259	cg03039002			0.732039	-0.54061	4.50178	3.99e-05	0.0375234	2.03087	0.444946	0.378409	0.0665367
chr5	1143331	cg06812019			-0.508997	0.139377	-4.49896	4.03e-05	0.03763	2.02256	0.49497	0.552055	-0.0570849
chr12	78574417	cg20297402	NAV3;NAV3	Body;Body	0.596694	1.8855	4.48893	4.17e-05	0.0381538	1.99313	0.813744	0.749355	0.0643889
chr12	88205581	cg13000427			0.705928	0.982373	4.48701	4.19e-05	0.03828	1.98749	0.697877	0.619566	0.0783112
chr1	89570545	cg16576935			0.63162	-0.631758	4.48264	4.26e-05	0.03828	1.97466	0.430157	0.361609	0.0685478
chr2	241737585	cg16058145	KIF1A;KIF1A	TSS1500;5'UTR	0.719246	1.30519	4.47949	4.3e-05	0.03828	1.96543	0.738292	0.669424	0.0688679
chr2	131580735	cg04947032			0.521814	1.14255	4.47897	4.31e-05	0.03828	1.9639	0.71314	0.656799	0.0563414
chr1	55505189	cg17167852	PCSK9	TSS200	-0.977364	-1.15269	-4.47797	4.32e-05	0.03828	1.96097	0.284923	0.361224	-0.0763013
chr9	121755755	cg13417544			0.579622	-1.09864	4.47792	4.32e-05	0.03828	1.96083	0.347618	0.29677	0.0508484
chr10	75119844	cg24284700	CFAP70	TSS1500	0.400377	0.19111	4.46995	4.44e-05	0.03828	1.93747	0.557983	0.507337	0.0506459
chr18	74757856	cg12979350	MBP;MBP	Body;Body	-0.749004	1.34623	-4.4695	4.45e-05	0.03828	1.93617	0.682243	0.736539	-0.0542968
chr4	122103800	cg11755558	TNIP3;TNIP3	Body;Body	0.509759	1.5649	4.46446	4.52e-05	0.03828	1.92139	0.769584	0.715561	0.0540227
chr3	112565760	cg24025902	CD200R1L;CD200R1L	TSS1500;TSS1500	-0.634226	1.58837	-4.46392	4.53e-05	0.03828	1.91982	0.71794	0.7716	-0.05366
chr19	36024282	cg15729137	GAPDHS	TSS200	0.62789	-0.472452	4.46386	4.53e-05	0.03828	1.91964	0.451015	0.391663	0.059352
chr1	59546094	cg16912005	LINC01358	Body	-1.42544	3.60518	-4.46382	4.53e-05	0.03828	1.91951	0.872308	0.935016	-0.0627074
chr3	118914139	cg26433505	UPK1B	Body	0.390941	0.568652	4.46071	4.58e-05	0.0382922	1.91042	0.623564	0.568543	0.0550211
chr20	18811415	cg19205181	C20orf78;C20orf78	TSS1500;TSS1500	0.58785	-1.67362	4.45587	4.66e-05	0.0383141	1.89625	0.271175	0.219278	0.051897
chr9	137132618	cg17090731			-0.640813	2.08766	-4.45058	4.74e-05	0.0385799	1.88077	0.777358	0.82811	-0.0507522
chr21	39875328	cg15480311	ERG;ERG;ERG;ERG;ERG;ERG;ERG	Body;Body;Body;Body;Body;5'UTR;Body	0.776487	-0.275487	4.44628	4.81e-05	0.0388224	1.86819	0.518662	0.390954	0.127708
chr13	88627416	cg18082457			0.681368	-1.19092	4.44113	4.89e-05	0.0390137	1.85314	0.342472	0.284746	0.0577258
chr14	75513418	cg07930249	MLH3;MLH3	Body;Body	-0.347685	-1.22214	-4.43962	4.91e-05	0.0390137	1.84873	0.277108	0.328231	-0.051123
chr10	104781910	cg04342458	CNNM2;CNNM2	Body;Body	-0.438952	-0.473696	-4.43835	4.94e-05	0.0390445	1.84503	0.389043	0.45072	-0.0616771
chr2	115919950	cg00089091	DPP10;DPP10	Body;Body	1.49375	-2.96327	4.4335	5.02e-05	0.0391866	1.83085	0.168642	0.108871	0.0597715
chr4	98690072	cg08746785	C4orf37	Body	0.506413	-0.11606	4.43131	5.05e-05	0.0393371	1.82445	0.514997	0.445506	0.0694909
chr14	101309386	cg08051604	MEG3;MEG3;MEG3	Body;Body;Body	-0.675726	-0.695254	-4.42951	5.08e-05	0.0393371	1.81918	0.34985	0.421165	-0.0713144
chr4	129672509	cg18682041			-0.288112	0.484667	-4.4247	5.17e-05	0.0395514	1.80515	0.555205	0.609485	-0.0542798
chr18	77642686	cg21092928	KCNG2	Body	-0.753591	0.684318	-4.42136	5.22e-05	0.0396768	1.79541	0.573567	0.648929	-0.0753621
chr8	15095532	cg15220538	SGCZ;SGCZ	1stExon;5'UTR	1.29655	-3.19163	4.41534	5.33e-05	0.039774	1.77786	0.163541	0.0871585	0.0763822
chr16	88439457	cg16394952			0.580555	-0.518741	4.41531	5.33e-05	0.039774	1.77776	0.444285	0.383435	0.0608504
chr8	65291523	cg05474726	MIR124-2	TSS200	-1.2811	-1.2214	-4.41351	5.36e-05	0.0399038	1.7725	0.268975	0.374814	-0.105839
chr20	41319967	cg16862218	PTPRT;PTPRT	Body;Body	-1.56338	3.68795	-4.41244	5.38e-05	0.0399621	1.76939	0.867497	0.936035	-0.0685378
chr5	92427751	cg05684050			1.15163	1.5569	4.41167	5.39e-05	0.0399621	1.76713	0.775375	0.669596	0.105779
chr11	55735459	cg17695512	OR10AG1	1stExon	-1.34857	2.27022	-4.39228	5.75e-05	0.0407554	1.71066	0.761955	0.838567	-0.0766111
chr18	76530929	cg15995961			0.506639	-1.54856	4.38357	5.92e-05	0.0411376	1.68532	0.295281	0.22407	0.0712117
chr3	85609649	cg25429559	CADM2;CADM2;CADM2;CADM2;CADM2;CADM2	5'UTR;5'UTR;5'UTR;5'UTR;Body;Body	1.43193	2.19991	4.38188	5.96e-05	0.0411639	1.6804	0.857539	0.73196	0.125579
chr8	95523925	cg17966245	KIAA1429;KIAA1429	Body;Body	0.547304	-0.0335062	4.37907	6.01e-05	0.0412424	1.67223	0.521247	0.46677	0.0544768
chr9	101334667	cg15044474	GABBR2	Body	-0.518027	1.34378	-4.37207	6.15e-05	0.0415848	1.6519	0.687865	0.73822	-0.0503552
chr20	32308445	cg26868800	PXMP4;PXMP4	TSS1500;TSS1500	0.319509	-0.338392	4.36992	6.2e-05	0.0418263	1.64565	0.473755	0.410711	0.0630442
chr5	92615476	cg06071744			0.927718	2.44537	4.36424	6.32e-05	0.0419589	1.62917	0.858855	0.803886	0.0549684
chr1	85464704	cg17479169			0.758567	2.93818	4.36295	6.34e-05	0.0420596	1.62541	0.901601	0.84892	0.0526813
chr14	60952945	cg12189551	C14orf39	TSS200	1.45441	-2.2396	4.35932	6.42e-05	0.0423528	1.61487	0.261201	0.149507	0.111693
chr11	124791601	cg09176023	HEPACAM	Body	0.369005	0.133268	4.35867	6.43e-05	0.0423528	1.61299	0.551147	0.494451	0.0566956
chr13	102929516	cg10069736	FGF14	Body	-0.683609	0.730538	-4.35627	6.48e-05	0.0424466	1.60604	0.578949	0.659482	-0.0805331
chr16	63652208	cg15936538			-0.613135	-0.616924	-4.35566	6.5e-05	0.0424776	1.60426	0.366576	0.428132	-0.0615559
chr19	55016358	cg20313638	LAIR2;LAIR2	Body;Body	1.08384	0.476255	4.35344	6.55e-05	0.0426241	1.59782	0.626914	0.530229	0.0966853
chr1	3311656	cg23448811	PRDM16;PRDM16	Body;Body	-0.485096	-0.226146	-4.35155	6.59e-05	0.0426426	1.59234	0.415657	0.507598	-0.0919413
chr14	27066658	cg11975654	NOVA1;NOVA1;NOVA1;NOVA1;NOVA1;NOVA1	1stExon;1stExon;1stExon;5'UTR;5'UTR;5'UTR	1.30457	-3.01425	4.35134	6.59e-05	0.0426426	1.59173	0.167974	0.0959389	0.0720347
chr19	50954553	cg03913223	MYBPC2;MYBPC2;MYBPC2	ExonBnd;ExonBnd;Body	-0.64546	-0.0507516	-4.35049	6.61e-05	0.0426426	1.58927	0.453683	0.526798	-0.0731144
chr7	22233603	cg20583679	RAPGEF5	Body	-0.717728	-0.686708	-4.34887	6.65e-05	0.0426426	1.58457	0.34695	0.429707	-0.0827568
chr4	32147668	cg21225049	LOC102723828;LOC102723828	ExonBnd;Body	-1.32468	-0.94256	-4.34679	6.69e-05	0.0426426	1.57855	0.311054	0.410938	-0.0998843
chr8	119630154	cg18812058	SAMD12;SAMD12	Body;Body	0.815359	1.76928	4.34007	6.84e-05	0.04287	1.55906	0.791748	0.734131	0.0576174
chr1	107749196	cg19088627	NTNG1;NTNG1;NTNG1	Body;Body;Body	0.654025	1.43144	4.33887	6.87e-05	0.0429288	1.55559	0.757022	0.687212	0.0698101
chr19	52391257	cg23010048	ZNF577;ZNF577;ZNF577	TSS200;TSS200;TSS200	1.74617	-5.41395	4.33822	6.88e-05	0.0429288	1.55372	0.0732942	0.0169902	0.0563039
chr7	157512201	cg24764310	PTPRN2;PTPRN2;PTPRN2	Body;Body;Body	-1.086	2.94051	-4.33633	6.93e-05	0.04313	1.54824	0.840077	0.896117	-0.0560399
chr10	13966723	cg21493163	FRMD4A	Body	-0.938953	0.497454	-4.33306	7e-05	0.0432374	1.53878	0.537251	0.621733	-0.0844816
chr1	228462007	cg02281446	OBSCN;OBSCN	Body;Body	-1.16302	2.24399	-4.32577	7.17e-05	0.0435408	1.51768	0.766736	0.844912	-0.0781761
chr3	118892461	cg20993137	UPK1B;UPK1B	1stExon;5'UTR	-0.918235	-1.41948	-4.32493	7.19e-05	0.0435564	1.51525	0.232662	0.333553	-0.100891
chr13	65532878	cg06777202			0.366204	-1.43415	4.31963	7.32e-05	0.0439011	1.49992	0.297936	0.247827	0.0501088
chr4	618332	cg22773219	PDE6B;PDE6B	TSS1500;TSS1500	-0.971916	2.10979	-4.31297	7.48e-05	0.0440342	1.48066	0.754928	0.831981	-0.0770538
chr19	48615306	cg15154232	PLA2G4C;PLA2G4C;PLA2G4C	TSS1500;TSS1500;TSS1500	-0.851017	2.47179	-4.31236	7.5e-05	0.0440675	1.4789	0.811305	0.864029	-0.0527247
chr2	194544746	cg05310160			-0.792648	-0.769697	-4.31064	7.54e-05	0.0440675	1.47394	0.341274	0.409703	-0.0684294
chr12	108523597	cg15873673	WSCD2;WSCD2	5'UTR;1stExon	-0.819376	-1.12737	-4.30888	7.58e-05	0.044084	1.46886	0.294782	0.355611	-0.060829
chr8	26492999	cg06601131	DPYSL2;DPYSL2;DPYSL2	Body;Body;Body	0.401003	1.05605	4.30456	7.69e-05	0.0443251	1.45638	0.705554	0.640142	0.0654117
chr1	8823146	cg07180616	RERE;RERE	5'UTR;5'UTR	0.299099	0.909386	4.30358	7.72e-05	0.0443251	1.45357	0.677688	0.624627	0.0530604
chr18	58041198	cg13204333	MC4R	TSS1500	-0.897368	2.19854	-4.30054	7.8e-05	0.0444609	1.44479	0.773597	0.843899	-0.0703016
chr9	138914025	cg24597547	NACC2	Body	-1.4212	3.2017	-4.29906	7.83e-05	0.0445187	1.44053	0.838612	0.910747	-0.072135
chr2	240174659	cg14020052	HDAC4	Body	0.61586	0.759966	4.29881	7.84e-05	0.0445187	1.43978	0.64974	0.596041	0.0536985
chr19	52391078	cg03562414	ZNF577;ZNF577;ZNF577	Body;5'UTR;5'UTR	1.27748	-4.44743	4.29491	7.94e-05	0.0449448	1.42854	0.0876238	0.0323712	0.0552526
chr11	120811938	cg25999880	GRIK4;GRIK4;GRIK4	Body;Body;Body	-0.61458	0.532825	-4.29472	7.95e-05	0.0449448	1.42799	0.562153	0.613869	-0.0517164
chr11	5224893	cg13805543			-0.585387	-0.844146	-4.29285	8e-05	0.0449535	1.4226	0.32102	0.406507	-0.0854867
chr20	58220795	cg25016034	PHACTR3;PHACTR3;PHACTR3	5'UTR;Body;Body	-0.832312	1.15751	-4.28693	8.15e-05	0.0450879	1.40554	0.631807	0.72584	-0.0940331
chr18	39762958	cg10860105			0.818891	-0.126946	4.28432	8.22e-05	0.0452834	1.398	0.524905	0.434472	0.0904323
chr1	230457979	cg03347632	PGBD5	3'UTR	-1.22882	2.34841	-4.27886	8.37e-05	0.0455287	1.38229	0.78107	0.848891	-0.0678207
chr5	523677	cg02689506	SLC9A3	Body	0.984428	-2.85914	4.27823	8.39e-05	0.0455739	1.38048	0.165739	0.105711	0.0600279
chr5	140625240	cg26380443	PCDHB15	1stExon	1.32755	-1.42017	4.27512	8.48e-05	0.0457192	1.37151	0.387991	0.211574	0.176418
chr9	11021349	cg15451054			-0.784068	-1.10014	-4.26763	8.69e-05	0.0461362	1.34997	0.275993	0.378292	-0.102299
chr8	143391548	cg13112267	TSNARE1;TSNARE1	Body;Body	-1.62581	1.68352	-4.26707	8.71e-05	0.0461362	1.34834	0.642497	0.799159	-0.156662
chr8	143150249	cg14316323			-0.764278	0.47314	-4.2654	8.75e-05	0.0461362	1.34355	0.53968	0.615043	-0.0753629
chr7	998981	cg04403850			-0.437808	0.886581	-4.26472	8.77e-05	0.0461362	1.34158	0.621214	0.672198	-0.0509842
chr9	23821911	cg17840509	ELAVL2;ELAVL2;ELAVL2	TSS200;5'UTR;TSS1500	1.18954	-2.6318	4.26207	8.85e-05	0.0462271	1.33398	0.203269	0.128828	0.0744408
chr6	25043013	cg03975200	FAM65B	TSS1500	2.79304	1.32214	4.25099	9.18e-05	0.0468889	1.30214	0.711154	0.545783	0.165371
chr5	92839308	cg12977942	FLJ42709;FLJ42709	Body;Body	0.957801	-2.28371	4.25033	9.2e-05	0.0468889	1.30023	0.21983	0.158095	0.0617353
chr20	60273746	cg09238313	CDH4;CDH4;CDH4	Body;Body;5'UTR	0.501796	0.147432	4.24842	9.26e-05	0.046899	1.29474	0.560536	0.489286	0.0712493
chr12	1969732	cg10719390	CACNA2D4	Body	-1.11398	2.13857	-4.24809	9.27e-05	0.046899	1.2938	0.746134	0.843284	-0.0971499
chr1	6106358	cg00813560	KCNAB2;KCNAB2	Body;Body	0.428588	-0.0990556	4.24705	9.3e-05	0.0469776	1.29081	0.512454	0.453567	0.0588877
chr11	69518545	cg18210732	FGF19	1stExon	1.25485	-3.14923	4.24573	9.34e-05	0.0470495	1.28703	0.152148	0.0972866	0.0548615
chr18	9543170	cg02149985			0.601043	-0.0867222	4.24325	9.41e-05	0.0470726	1.2799	0.519328	0.450496	0.0688312
chr12	25517881	cg09005322			0.595244	-0.56429	4.24319	9.42e-05	0.0470726	1.27974	0.443949	0.36978	0.0741688
chr5	134915042	cg25011337	CXCL14	TSS200	1.03928	-1.78792	4.23286	9.74e-05	0.0477699	1.2501	0.286826	0.193884	0.0929413
chr6	108145539	cg27659622	SCML4	TSS200	0.390492	0.240166	4.22817	9.89e-05	0.0478769	1.23667	0.569699	0.512189	0.0575099
chr4	155707269	cg03241687	RBM46;RBM46;RBM46	5'UTR;5'UTR;5'UTR	-0.643249	-2.00062	-4.2279	9.9e-05	0.0478769	1.23588	0.174098	0.241913	-0.0678146
chr7	22233634	cg24092655	RAPGEF5;RAPGEF5	ExonBnd;Body	-0.586751	0.506905	-4.22743	9.91e-05	0.0478769	1.23454	0.548512	0.621327	-0.0728152
chr6	1160496	cg08057947			-0.860801	0.397535	-4.22549	9.98e-05	0.0479195	1.229	0.537743	0.592123	-0.0543799
chr10	94819786	cg07204602	CYP26C1	TSS1500	2.05075	1.5486	4.22333	0.000100488	0.0479891	1.22279	0.75245	0.60071	0.151741
chr14	103568471	cg10973146	C14orf73	Body	0.852995	2.52609	4.22155	0.000101075	0.0479891	1.2177	0.866109	0.81555	0.0505589
chr5	45578708	cg18414238	HCN1	Body	0.920632	0.784813	4.22077	0.000101331	0.0479891	1.21548	0.680703	0.568842	0.111861
chr3	181721674	cg21474104			0.954097	0.765971	4.21977	0.000101665	0.0479891	1.21261	0.658681	0.579462	0.0792192
chr3	80820415	cg12219434			1.18195	-2.18393	4.21874	0.000102009	0.0479891	1.20965	0.251345	0.155703	0.0956419
chr16	6624242	cg06560026	A2BP1;A2BP1	5'UTR;5'UTR	0.72403	1.4351	4.21519	0.000103202	0.0481449	1.19949	0.756398	0.685958	0.0704405
chr9	138899186	cg13780207			-0.660953	1.26233	-4.21485	0.000103317	0.0481449	1.19852	0.670989	0.728183	-0.057194
chr5	179969043	cg21804045	CNOT6	Body	-0.924241	3.22911	-4.21405	0.000103587	0.0481449	1.19623	0.858466	0.922444	-0.0639779
chr1	181287636	cg16370586			-0.487369	-0.998552	-4.21153	0.000104443	0.0481874	1.18904	0.301294	0.374299	-0.0730045
chr2	388265	cg07161784			0.476012	0.0341258	4.20866	0.000105428	0.0484488	1.18083	0.537156	0.474572	0.0625841
chr4	786718	cg01322142	CPLX1	Body	-0.528685	0.799788	-4.20634	0.000106233	0.0484488	1.17417	0.599583	0.664701	-0.0651172
chr7	57324841	cg01646795			0.559043	-0.716089	4.20585	0.000106403	0.0484822	1.17277	0.406269	0.355632	0.0506374
chr22	42538906	cg26169700	CYP2D7P1	Body	0.38326	0.224811	4.20476	0.000106781	0.0485634	1.16967	0.566647	0.510062	0.0565857
chr19	10151833	cg12272488	C3P1	TSS200	0.712831	-2.91691	4.20031	0.000108348	0.0488354	1.15694	0.151514	0.100137	0.0513767
chr2	151452323	cg25417917			0.97104	3.55584	4.20025	0.000108369	0.0488354	1.15677	0.935413	0.884619	0.0507937
chr12	132922227	cg16393742			-0.594275	0.34698	-4.19975	0.000108544	0.0488354	1.15536	0.524739	0.590402	-0.0656631
chr15	27300396	cg26856494	GABRG3	Body	-0.928493	2.36052	-4.19887	0.000108857	0.0488883	1.15284	0.793639	0.84365	-0.0500111
chr12	131512597	cg10893220	GPR133	Body	-0.661865	1.86635	-4.1965	0.000109703	0.0490834	1.14607	0.741251	0.811788	-0.0705371
chr3	159556245	cg26105594	SCHIP1;IQCJ-SCHIP1;IQCJ-SCHIP1;SCHIP1;SCHIP1;SCHIP1	TSS1500;Body;Body;Body;Body;Body	0.497833	0.523376	4.19467	0.000110362	0.0491677	1.14083	0.61826	0.557647	0.0606127
chr3	143099960	cg16079012	SLC9A9	Body	1.18043	1.28024	4.19417	0.000110544	0.0491778	1.13939	0.744107	0.634711	0.109396
chr11	30344373	cg25418670	C11orf46	TSS1500	0.675221	-1.80765	4.19406	0.000110582	0.0491778	1.1391	0.262468	0.202426	0.0600424
chr1	98387605	cg26836456	DPYD;DPYD	TSS1500;TSS1500	1.19883	-0.359984	4.19217	0.000111267	0.0492476	1.1337	0.506979	0.387581	0.119398
chr6	25043046	cg19882886			0.942545	0.739604	4.18937	0.000112288	0.0494974	1.12571	0.65547	0.572119	0.0833509
chr6	93466868	cg15664541			-0.880718	1.14275	-4.18836	0.000112658	0.0495103	1.12283	0.637186	0.720348	-0.0831623
chr8	20140018	cg22932649			-0.395485	-0.321699	-4.18516	0.000113842	0.0495857	1.11369	0.409534	0.481205	-0.0716705
chr4	152720133	cg19877363			0.349141	0.25008	4.18512	0.000113856	0.0495857	1.11359	0.567877	0.517636	0.0502409
chr20	6718175	cg05879603			-1.07264	1.57933	-4.1797	0.00011589	0.04965	1.09811	0.68513	0.780263	-0.0951329
chr13	25322478	cg17125624			0.516112	1.37386	4.17939	0.000116005	0.04965	1.09724	0.747059	0.686759	0.0603001
chr7	27285563	cg01357429	EVX1	Body	1.12102	-1.93041	4.17562	0.000117441	0.0497366	1.08649	0.258894	0.196435	0.0624589
chr1	241853150	cg08908537	WDR64	Body	-0.495814	-0.308951	-4.17185	0.000118892	0.0497922	1.07575	0.410622	0.484336	-0.0737137
chr16	86562339	cg07695654			-1.1397	1.27355	-4.1717	0.000118949	0.0497922	1.07533	0.661834	0.714984	-0.0531499
chr22	31219164	cg00811358	OSBP2;OSBP2;OSBP2;OSBP2;OSBP2	Body;Body;Body;Body;5'UTR	-1.13986	-2.60215	-4.17071	0.000119337	0.0498405	1.07248	0.126635	0.19575	-0.0691151

## Sheet: Table S5
Table S5. Differentially methylated regions (DMR) in GDM vs control groups identified by DMRcate package in R
DMR Chr	start	end	width	strand	no.cpgs	min_smoothed_fdr	Stouffer	HMFDR	Fisher	maxdiff	meandiff	overlapping gene
chr17	39093658	39093939	282	*	4	9.51e-07	0.191884	0.0269502	0.0795538	0.0455554	0.0262426	AC004231.2, KRT23
chr2	95660093	95660314	222	*	2	8.21e-08	0.00618105	0.0350364	0.0108321	0.0669928	0.0571261	AC103563.7
chr2	95690821	95691228	408	*	3	2.11e-10	0.0142923	0.02435	0.00962243	0.0688709	0.043883	AC103563.8
chr15	74537514	74537916	403	*	3	5.66e-08	0.0252063	0.0199459	0.0207142	0.0389794	0.0244873	CCDC33
chr1	197301880	197302018	139	*	2	4.03e-06	0.0237526	0.0180157	0.0206054	0.0509539	0.0181814	CRB1
chr10	118031153	118032626	1474	*	12	1.1e-16	0.0498832	0.0470308	0.0286153	0.200296	0.0820905	GFRA1
chr6	32976805	32976826	22	*	2	1.13e-05	0.0117937	0.0490727	0.0197314	-0.0831685	-0.0713826	HLA-DOA
chr2	102638791	102638990	200	*	2	7.1e-06	0.0639314	0.0160807	0.0308321	-0.0334462	-0.0230038	IL1R2
chr11	27434944	27434993	50	*	2	2.94e-06	0.00878706	0.029736	0.013446	-0.0379486	-0.0361903	LGR4
chr9	126784410	126784855	446	*	2	1.27e-09	0.0085781	0.0168355	0.0106628	-0.0906349	-0.0626412	LHX2
chr2	128422715	128422981	267	*	2	1.09e-08	0.0064325	0.0159672	0.00857366	0.119845	0.0651676	LIMS2
chr9	138914025	138914526	502	*	2	2.73e-07	0.00461117	0.0309811	0.0083042	-0.118368	-0.109227	NACC2
chr1	156848744	156849068	325	*	3	1.89e-09	0.00358052	0.0479911	0.00893041	-0.0489124	-0.0460049	NTRK1
chr8	10404760	10405104	345	*	2	7e-06	0.00952963	0.0471119	0.016541	-0.0564322	-0.0542567	PRSS55, PRSS51
chr18	43620112	43620941	830	*	4	3.52e-09	0.0212088	0.0406463	0.0144812	-0.0584361	-0.03077	PSTPIP2
chr1	11575538	11575550	13	*	2	2.34e-06	0.00972011	0.0263141	0.0138452	-0.0855202	-0.0714861	PTCHD2
chr5	40682879	40682948	70	*	2	9.24e-07	0.0136718	0.0269926	0.0177061	0.0327052	0.0237585	PTGER4
chr8	141728568	141729014	447	*	2	4.48e-07	0.0113825	0.0376017	0.0176179	-0.04853	-0.034488	PTK2
chr7	158225725	158225896	172	*	2	6.14e-07	0.0138389	0.0241432	0.0170425	0.0555679	0.047692	PTPRN2
chr4	59854710	59854910	201	*	2	1.9e-06	0.0235684	0.0159211	0.0192161	-0.0721324	-0.0524289	RP11-340A13.2
chr4	113441703	113442804	1102	*	8	5.16e-15	0.0637293	0.0402145	0.0214754	0.10116	0.0400547	RP11-402J6.1
chr3	80819383	80819488	106	*	2	6.29e-11	0.00120115	0.0116201	0.00218095	0.23521	0.17597	RP11-47P18.2, RP11-47P18.1
chr16	86228628	86228678	51	*	3	4.71e-06	0.0370385	0.0499962	0.0457991	-0.0959735	-0.0547408	RP11-805I24.3
chr14	97584370	97584592	223	*	3	5.18e-06	0.247398	0.0207219	0.0782815	0.0471962	0.0235176	RP11-907D1.2, RP11-907D1.1
chr5	168256590	168257089	500	*	2	2.13e-06	0.0062267	0.036577	0.0110272	-0.0709165	-0.0487171	SLIT3
chr3	181441501	181441680	180	*	2	4.26e-06	0.0101141	0.029331	0.0148195	-0.133557	-0.112261	SOX2-OT
chr17	4387985	4388479	495	*	2	1.24e-09	0.00977206	0.0136161	0.0105899	-0.0268012	-0.017955	SPNS3, RP13-580F15.2
chr16	70759095	70759288	194	*	2	1.28e-06	0.0256272	0.0465516	0.0337261	-0.0241355	-0.0214696	VAC14
chr12	108522704	108524345	1642	*	13	1.38e-42	2.25e-09	0.0275413	8.43e-08	-0.21598	-0.1339	WSCD2
chr20	62105236	62105265	30	*	2	1.36e-07	0.0269694	0.0138517	0.0190951	0.0492172	0.0399389
chr14	22293508	22293513	6	*	2	1.21e-05	0.0666537	0.0182402	0.0340172	0.0674766	0.0300977
chr5	92275312	92275387	76	*	3	2.45e-12	0.000322979	0.0191492	0.00097774	0.117887	0.109243
chr14	105541942	105542031	90	*	2	7.45e-06	0.0231381	0.0222989	0.0226307	-0.0861523	-0.0514302
chr7	6699522	6699526	5	*	2	3.18e-07	0.00964301	0.0228299	0.0130467	-0.0660319	-0.0501134
chr1	6762215	6762265	51	*	3	8.19e-07	0.12101	0.0230254	0.041353	0.0317395	0.0223717
chr7	1347342	1347505	164	*	3	1.02e-05	0.091892	0.0271719	0.0543055	0.0538692	0.0260954
chr5	92717118	92717190	73	*	2	4.01e-06	0.00970576	0.0373474	0.0156177	0.103872	0.0924524
chr1	29062236	29062431	196	*	2	4.51e-06	0.0133696	0.0435181	0.0208412	-0.0378858	-0.0304988
chr18	57576047	57576300	254	*	2	6.49e-06	0.0186172	0.0460598	0.0269869	0.06674	0.0596651
chr16	89138494	89139048	555	*	3	1.04e-06	0.135517	0.0466972	0.0924917	0.110986	0.0568463
chr16	85296220	85296503	284	*	2	2.49e-06	0.0089946	0.0471703	0.015817	-0.0693988	-0.0629799
chr1	203055662	203056504	843	*	4	5.32e-09	0.0156871	0.0484975	0.0220061	-0.0547549	-0.029578

## Sheet: Table S7
Table S7. Correlations between placental DNA methylation levels in differentially methylated positions (DMP, GDM vs control groups) and cord blood biomarker concentrations
Biomarker	UCSC_RefGene_Name	probeID	r	P	BH corrected P*
Leptin	RIC3;RIC3	cg16484162	-0.344	0.009	0.853333
Leptin	PAX6;PAX6;PAX6	cg09382096	-0.338	0.01	0.853333
Leptin		cg07695654	0.34	0.01	0.853333
Leptin	SLC9A3	cg02689506	-0.309	0.019	0.978824
Leptin	FGF19	cg18210732	-0.301	0.023	0.978824
Leptin		cg25417917	0.287	0.03	0.978824
Leptin		cg01646795	-0.267	0.045	0.978824
Adiponectin	SGCZ;SGCZ	cg15220538	-0.415	0.001	0.128
Adiponectin		cg05879603	0.416	0.001	0.128
Adiponectin		cg13439946	0.4	0.002	0.170667
Adiponectin		cg17479169	-0.366	0.005	0.3072
Adiponectin	PTPRN2;PTPRN2;PTPRN2	cg02041981	0.357	0.006	0.3072
Adiponectin	C1orf114	cg06783102	0.343	0.009	0.384
Adiponectin	MIR124-2	cg05474726	0.328	0.013	0.448
Adiponectin	SLC9A3	cg02689506	-0.324	0.014	0.448
Adiponectin	PLA2G4C;PLA2G4C;PLA2G4C	cg15154232	0.309	0.019	0.45056
Adiponectin	PAX6;PAX6;PAX6	cg09382096	-0.3	0.023	0.45056
Adiponectin	PTPRT;PTPRT	cg16862218	0.3	0.023	0.45056
Adiponectin	WSCD2;WSCD2	cg15873673	0.301	0.023	0.45056
Adiponectin		cg11661326	0.299	0.024	0.45056
Adiponectin	KLK6;KLK6;KLK6	cg25982717	0.29	0.029	0.45056
Adiponectin		cg15451054	0.29	0.029	0.45056
Adiponectin		cg25790078	-0.285	0.032	0.45056
Adiponectin		cg15515265	0.282	0.034	0.45056
Adiponectin		cg15664541	0.28	0.035	0.45056
Adiponectin	DTNA;DTNA;DTNA;DTNA	cg25390223	-0.279	0.036	0.45056
Adiponectin	LRFN5	cg02454806	0.275	0.038	0.45056
Adiponectin	CXCL14	cg25011337	-0.274	0.039	0.45056
Adiponectin	SLC9A9	cg24648682	-0.273	0.04	0.45056
Adiponectin		cg10217183	-0.272	0.041	0.45056
Adiponectin	CSMD2;CSMD2;CSMD2;CSMD2	cg19081259	0.268	0.044	0.45056
Adiponectin	C14orf39	cg12189551	-0.268	0.044	0.45056
Adiponectin		cg17833169	0.265	0.046	0.452923
HMW-adiponectin	C1orf114	cg06783102	0.457	0.0003	0.0768
HMW-adiponectin	SLC9A3	cg02689506	-0.44	0.001	0.1216
HMW-adiponectin	PAX6;PAX6;PAX6	cg09382096	-0.392	0.003	0.2368
HMW-adiponectin	SGCZ;SGCZ	cg15220538	-0.377	0.004	0.2368
HMW-adiponectin	MIR124-2	cg05474726	0.365	0.005	0.2368
HMW-adiponectin	CNOT6	cg21804045	0.359	0.006	0.2368
HMW-adiponectin	MYBPC2	cg08359761	0.343	0.009	0.382976
HMW-adiponectin		cg13439946	0.338	0.01	0.382976
HMW-adiponectin	C20orf78;C20orf78	cg19205181	-0.326	0.013	0.382976
HMW-adiponectin	PTPRT;PTPRT	cg16862218	0.329	0.013	0.382976
HMW-adiponectin		cg15451054	0.321	0.015	0.387109
HMW-adiponectin		cg11661326	0.315	0.017	0.387109
HMW-adiponectin		cg17479169	-0.314	0.017	0.387109
HMW-adiponectin	PTPRN2;PTPRN2;PTPRN2	cg02041981	0.31	0.019	0.387109
HMW-adiponectin		cg25790078	-0.307	0.02	0.391339
HMW-adiponectin	PXMP4;PXMP4	cg26868800	-0.303	0.022	0.39184
HMW-adiponectin		cg15515265	0.298	0.024	0.393186
HMW-adiponectin		cg05879603	0.297	0.025	0.415086
HMW-adiponectin	LRFN5	cg02454806	0.287	0.03	0.415086
HMW-adiponectin	FGF19	cg18210732	-0.281	0.034	0.415086
HMW-adiponectin	LOC101927292	cg05401617	0.28	0.035	0.415086
HMW-adiponectin	WSCD2;WSCD2	cg15873673	0.278	0.036	0.462354
HMW-adiponectin	C12orf54	cg16023065	0.267	0.044	0.462354
HMW-adiponectin	FLJ42709;FLJ42709	cg12977942	0.267	0.044	0.462354
HMW-adiponectin	DTNA;DTNA;DTNA;DTNA	cg25390223	-0.267	0.045	0.462354
HMW-adiponectin	MIATNB	cg11423008	-0.263	0.048	0.462354
HMW-adiponectin		cg07695654	0.262	0.049	0.462354
Insulin		cg25417917	0.419	0.001	0.256
Insulin	C14orf73	cg10973146	0.329	0.013	0.996352
Insulin	WSCD2	cg13236378	-0.316	0.017	0.996352
Insulin	WSCD2	cg05062612	-0.305	0.021	0.996352
Insulin		cg17090731	0.298	0.024	0.996352
Insulin	WSCD2	cg01097881	-0.285	0.032	0.996352
Insulin	MEG3;MEG3;MEG3	cg08051604	0.274	0.039	0.996352
Insulin		cg07161784	0.266	0.045	0.996352
Insulin	PRDM16;PRDM16	cg23448811	0.265	0.047	0.996352
Insulin	SCHIP1;IQCJ-SCHIP1;IQCJ-SCHIP1;SCHIP1;SCHIP1;SCHIP1	cg26105594	-0.263	0.048	0.996352
Proinsulin		cg25417917	0.408	0.002	0.512
Proinsulin		cg05024939	0.286	0.031	0.989597
C-peptide		cg25417917	0.483	0.0001	0.03072
C-peptide	C14orf73	cg10973146	0.408	0.002	0.16896
C-peptide		cg13439946	-0.35	0.008	0.896
C-peptide		cg15664541	-0.317	0.016	0.896
C-peptide	WSCD2	cg13236378	-0.312	0.018	0.987329
C-peptide	WSCD2	cg05062612	-0.298	0.024	0.987329
C-peptide		cg17090731	0.299	0.024	0.987329
C-peptide	MVB12B	cg00390215	0.292	0.028	0.987329
C-peptide	WSCD2	cg01097881	-0.288	0.03	0.987329
C-peptide	SGCZ;SGCZ	cg15220538	0.276	0.037	0.987329
C-peptide		cg13805543	-0.273	0.04	0.987329
IGF1		cg25417917	0.375	0.005	0.512
IGF1	TSNARE1;TSNARE1	cg13112267	-0.365	0.006	0.512
IGF1		cg15995961	0.362	0.007	0.512
IGF1		cg19079253	-0.354	0.008	0.512
IGF1		cg13805543	-0.326	0.015	0.739556
IGF1		cg16130075	0.312	0.02	0.739556
IGF1		cg04044598	-0.309	0.022	0.739556
IGF1	CCT4;CCT4	cg12168100	0.305	0.024	0.739556
IGF1		cg18682041	-0.301	0.026	0.739556
IGF1	SIRPB1;SIRPB1	cg11330406	0.279	0.039	0.905846
IGF1	C3P1	cg12272488	0.276	0.042	0.905846
IGF1	EVX1	cg01357429	0.274	0.043	0.905846
IGF1		cg09005322	0.27	0.046	0.905846
IGF2		cg12612154	-0.345	0.009	0.973432
IGF2		cg09005322	0.323	0.014	0.973432
IGF2	KIF1A;KIF1A	cg16058145	0.315	0.017	0.973432
IGF2		cg00912164	0.298	0.025	0.973432
IGF2	PCDHB15	cg26380443	0.297	0.025	0.973432
IGF2		cg07161784	-0.281	0.034	0.973432
IGF2	NACC2	cg24597547	-0.269	0.043	0.973432
*BH corrected P value for each biomarker accounting for multiple tests
